# Supplementary material for: Characterization of a novel papillomavirus identified from a whale (Delphinapterus leucas) pharyngeal metagenomic library
Source: Virol J. 2023 Mar 20;20:48. doi: 10.1186/s12985-023-02009-y (PMC10029273; doi:10.1186/s12985-023-02009-y)
Supplement: Supplementary file 1 — Supplementary Table 1. Summary of information for a whale pharyngeal metagenomic library. [file 12985_2023_2009_MOESM1_ESM.xlsx]

## Sheet: Sheet1
Total no. of raw reads	Total no. of clean reads	No. of viral reads with E value<10-5
9167717	9166522	581875
Category	Virus Families	Natural Hosts	No. of viral reads with E value<10-5	Percentage(%)
dsDNA_viruses	Ackermannviridae	Bacteria	3052	0.00524511
dsDNA_viruses	Herelleviridae	Bacteria	765	0.00131472
dsDNA_viruses	Myoviridae	Bacteria, Archaea	61899	0.106379
dsDNA_viruses	Podoviridae	Bacteria	7825	0.0134479
dsDNA_viruses	Siphoviridae	Bacteria, archeabacteria	397223	0.68266
ssDNA_viruses	Inoviridae	Bacteria	6080	0.010449
ssDNA_viruses	Microviridae	Enterobacteria	1601	0.00275145
dsDNA_viruses	Herpesviridae	Vertebrates	324	0.000556821
ssDNA_viruses	Circoviridae	Birds and mammals	125	0.000214823
dsDNA_viruses	Autographiviridae	Bacteria	669	0.00114973
dsRNA_viruses	Picobirnaviridae	Mammals or Bacteria	79924	0.137356
ssRNA_viruses	Picornaviridae	Vertebrates	431	0.000740709
dsDNA_viruses	Papillomaviridae	Vertebrates	19277	0.0331291
ssRNA_viruses	Caliciviridae	Vertebrates	89	0.000152954
dsDNA_viruses	Phycodnaviridae	Alga	604	0.00103802
dsDNA_viruses	Marseilleviridae	Amoeba	246	0.000422771
dsDNA_viruses	Mimiviridae	Amoeba	1741	0.00299205
	Not assigned		20152
