# Supplementary material for: Characterization of a novel papillomavirus identified from a whale (Delphinapterus leucas) pharyngeal metagenomic library
Source: Virol J. 2023 Mar 20;20:48. doi: 10.1186/s12985-023-02009-y (PMC10029273; doi:10.1186/s12985-023-02009-y)
Supplement: Supplementary file 2 — Supplementary Table 2. Supplementary information for distance matrix analysis of wPV. [file 12985_2023_2009_MOESM2_ESM.xlsx]

## Sheet: FIG 3_mat
wPV	100.001
NC_001354_Human_papillomavirus_type_41	61.201	100.001
NC_001522__Bovine_papillomavirus__1	60.001	58.401	100.001
NC_001523__Deer_papillomavirus	59.501	63.001	68.101	100.001
NC_001524__Alces_alces_papillomavirus_1	60.401	58.501	69.501	72.501	100.001
NC_001541__Cottontail_rabbit_papillomavirus	62.401	62.001	61.701	59.001	60.501	100.001
NC_001605__Mastomys_natalensis_papillomavirus	60.501	59.601	58.401	58.101	57.501	61.201	100.001
NC_001678__Rhesus_monkey_papillomavirus	64.801	60.701	58.801	59.101	60.301	61.501	61.101	100.001
NC_001694__Human_papillomavirus__61	64.201	62.201	60.501	59.801	59.501	60.301	59.001	66.401	100.001
NC_001789__Ovine_papillomavirus__1	59.301	57.201	68.601	67.401	68.301	58.001	59.501	58.001	60.401	100.001
NC_002232_Oryctolagus_cuniculus_papillomavirus_1	60.901	63.101	60.901	62.901	60.301	68.901	62.001	62.801	60.501	58.501	100.001
NC_003348_Phocoena_spinipinnis_papillomavirus	62.001	59.801	61.101	60.101	60.501	62.201	59.701	62.901	63.401	60.001	61.001	100.001
NC_003748__Equus_caballus_papillomavirus_type_1	61.801	61.201	62.501	60.801	59.101	59.101	58.601	62.701	59.901	60.901	60.701	59.001	100.001
NC_003973__Psittacus_erithacus_timneh_papillomavirus	59.401	56.001	56.601	56.001	56.601	58.401	59.501	58.001	59.301	55.701	57.701	57.201	59.501	100.001
NC_004068__Fringilla_coelebs_papillomavirus	59.501	59.101	58.601	58.901	56.401	60.101	58.301	59.101	59.001	57.201	60.301	58.901	58.401	61.401	100.001
NC_004195__Bovine_papillomavirus_type_5	59.201	59.801	64.801	62.801	63.801	61.501	55.301	57.701	60.601	64.001	62.201	60.701	59.601	56.901	56.501	100.001
NC_004197__Bovine_papillomavirus_3	60.201	61.501	61.801	59.601	60.201	62.901	59.801	61.201	60.401	58.701	60.701	61.301	61.201	57.501	57.201	59.501	100.001
NC_004765__Felis_domesticus_papillomavirus_type_1	61.701	63.201	62.201	60.001	60.801	63.701	60.101	60.401	62.401	58.401	63.401	61.901	62.301	58.101	59.401	60.701	64.101	100.001
NC_005134_Human_papillomavirus_type_96	60.501	60.401	62.501	59.701	60.501	61.701	61.701	61.601	61.601	61.501	63.201	62.201	60.501	59.501	57.001	60.601	64.101	61.001	100.001
NC_006563__Trichechus_manatus_latirostris_papillomavirus_1	61.701	61.201	57.501	57.301	58.001	60.301	60.701	60.901	60.701	57.901	61.701	61.101	60.301	58.001	58.201	61.101	61.001	62.001	60.301	100.001
NC_006951__Erethizon_dorsatum_papillomavirus_type_1	59.701	63.701	58.701	57.001	57.501	64.301	59.901	58.801	59.501	59.801	60.801	60.901	58.501	57.401	58.401	57.201	59.801	62.101	62.801	60.101	100.001
NC_007150__Procyon_lotor_papillomavirus_1	62.101	62.801	58.401	60.601	60.801	65.501	60.801	61.201	60.101	59.601	65.601	60.801	61.901	59.001	60.201	60.401	60.501	69.701	60.901	59.401	62.301	100.001
NC_008032__Capra_hircus_papillomavirus_type_1	62.601	60.101	60.701	57.401	58.701	60.701	61.301	61.301	60.001	60.701	61.301	60.601	59.601	56.201	58.601	60.101	62.001	60.901	63.201	60.701	58.301	60.101	100.001
NC_008298__Rousettus_aegyptiacus_papillomavirus_type_1	62.301	61.401	58.901	58.001	59.601	60.601	58.201	61.201	61.101	57.201	59.401	60.001	60.701	56.901	58.701	59.501	60.101	61.901	60.201	60.301	60.101	62.401	59.301	100.001
NC_010739__Ursus_maritimus_papillomavirus_1	66.301	59.801	60.501	61.401	60.201	63.401	60.401	65.301	62.601	60.001	62.201	62.001	61.001	58.201	58.601	59.501	62.501	62.301	60.601	63.001	59.501	63.201	60.501	59.501	100.001
NC_011109__Tursiops_truncatus_papillomavirus_type_1	60.201	60.801	58.301	58.201	59.201	59.901	59.001	59.001	61.401	59.101	59.401	62.101	55.501	57.301	57.201	59.901	61.601	60.701	61.101	60.501	60.301	59.001	58.801	58.701	60.001	100.001
NC_011280__Sus_scrofa_papillomavirus_type_1	68.001	60.001	58.401	59.001	60.101	61.601	63.101	66.101	64.201	58.101	63.101	61.701	62.701	58.201	60.301	59.301	61.001	60.901	61.001	61.001	58.501	61.401	61.501	61.001	67.501	59.801	100.001
NC_011530__Caretta_caretta_papillomavirus_1	58.001	58.701	58.101	57.801	59.301	58.601	58.201	58.101	58.701	59.101	59.501	57.601	57.801	59.501	57.201	57.801	58.501	57.701	59.001	57.901	59.001	59.101	57.401	57.501	57.101	58.501	58.501	100.001
NC_011765__European_hedgehog_papillomavirus	64.101	62.801	61.501	57.201	61.101	61.601	59.901	63.101	64.801	60.401	62.501	61.901	62.401	57.301	57.501	59.201	63.801	64.301	64.601	61.601	61.801	62.801	63.601	61.801	61.701	62.501	63.501	59.201	100.001
NC_013117__Francolinus_leucoscepus_papillomavirus_1	57.801	58.501	56.401	56.101	58.001	59.601	56.401	58.601	58.201	57.301	59.101	57.601	57.201	64.701	58.901	58.401	57.801	58.201	57.401	59.901	58.201	55.901	57.001	59.801	57.701	57.101	59.601	58.201	59.901	100.001
NC_014143__Bettongia_penicillata_papillomavirus	62.201	61.401	60.001	59.501	59.601	60.501	61.301	60.301	60.201	58.701	62.101	65.001	59.201	57.901	60.301	60.901	63.401	61.701	63.801	60.301	61.301	60.601	62.501	61.601	61.401	61.001	62.401	58.201	66.101	56.501	100.001
NC_015325__Zalophus_californianus_papillomavirus_1	62.301	58.301	58.201	59.301	58.401	58.801	58.601	60.501	63.001	55.701	60.001	59.101	62.101	58.701	57.001	57.401	59.101	59.901	56.901	60.401	56.601	60.801	57.901	58.801	60.301	55.901	62.701	56.101	58.101	58.301	57.901	100.001
NC_015691__Macaca_fascicularis_papillomavirus_type_2	59.901	61.301	59.301	60.701	59.601	60.401	63.401	61.001	61.301	58.901	62.401	61.801	58.801	58.201	59.301	59.101	60.601	63.001	66.601	62.001	59.701	60.901	61.601	58.101	61.201	62.001	60.101	60.401	64.401	59.501	63.301	58.601	100.001
NC_015692__Colobus_guereza_papillomavirus_type_2	61.801	63.901	59.901	61.301	60.101	61.901	63.101	62.101	62.101	60.201	63.201	60.401	59.501	60.301	59.701	58.801	65.001	62.801	68.101	62.801	61.501	61.401	64.401	60.101	61.001	58.601	60.901	58.301	65.401	58.401	63.701	60.701	69.301	100.001
NC_016013__Morelia_spilota_papillomavirus_1_isolate_Zurich_2009	61.501	60.301	60.301	60.001	60.501	62.701	59.901	60.901	62.001	59.201	64.701	59.601	58.501	57.401	58.101	58.901	62.101	62.301	62.701	63.801	60.201	60.601	60.501	59.901	62.401	60.901	62.801	56.601	64.601	58.301	61.301	59.101	60.701	61.901	100.001
NC_017716__Papio_hamadryas_papillomavirus_type_1	63.701	59.601	58.301	58.201	59.901	60.101	60.501	80.201	67.701	57.801	60.101	60.801	62.801	57.201	58.601	59.001	61.601	61.801	60.501	60.301	58.101	61.601	60.001	59.101	63.501	60.301	64.601	59.801	63.601	57.301	59.701	62.101	59.701	61.901	62.601	100.001
NC_018075__Phocoena_phocoena_papillomavirus_2	61.501	61.601	59.301	59.601	58.501	60.601	57.701	61.301	60.001	57.601	59.301	60.501	58.301	59.101	58.801	58.901	61.801	62.301	61.101	59.601	58.501	59.001	61.601	58.701	59.901	64.401	61.101	57.701	61.901	57.101	59.401	58.001	58.601	60.101	60.401	59.401	100.001
NC_018076__Phocoena_phocoena_papillomavirus_4	67.301	62.201	60.001	61.901	61.101	63.101	60.701	66.101	66.901	61.701	62.801	61.801	60.201	57.301	57.901	61.001	62.401	63.001	64.001	61.501	60.901	61.101	61.801	60.301	64.901	60.701	66.801	59.501	65.001	59.901	63.901	60.401	59.801	61.301	64.401	65.401	61.901	100.001
NC_018575__Crocuta_crocuta_papillomavirus_1	60.601	63.201	63.501	61.501	61.701	64.201	61.101	61.901	62.301	60.701	65.101	60.701	59.401	57.501	57.601	63.101	62.001	70.901	64.401	61.601	62.001	66.901	61.901	60.001	62.701	61.401	60.901	58.801	64.101	57.801	61.701	57.801	59.901	63.001	63.001	59.601	61.601	63.901	100.001
NC_020085__Equus_ferus_caballus_papillomavirus_type_4	60.101	60.001	60.501	59.101	58.201	61.501	56.801	59.801	62.101	62.301	61.101	60.101	62.601	58.201	59.101	61.001	60.701	61.101	60.301	60.701	61.301	61.101	58.801	59.601	59.601	57.901	59.901	59.701	61.001	60.201	59.501	61.201	58.701	60.101	60.201	59.301	57.801	60.401	60.401	100.001
NC_020501_Equus_ferus_caballus_papillomavirus_type_7	62.001	57.801	59.901	59.501	57.301	61.901	60.001	59.501	60.001	59.501	60.401	60.801	59.401	59.401	58.601	59.001	60.101	62.101	58.901	60.001	59.101	60.301	59.401	59.601	58.801	60.801	60.301	56.801	59.801	59.601	60.301	60.601	57.201	59.301	57.901	59.101	59.601	62.101	58.001	60.001	100.001
NC_021930__Rangifer_tarandus_papillomavirus_2_isolate_RtPV2	61.801	62.801	61.901	60.301	61.201	62.801	59.801	62.001	60.001	60.501	61.701	62.601	61.501	58.901	59.401	62.101	71.601	63.301	63.801	60.001	61.701	61.401	63.101	61.201	60.501	62.501	60.001	58.101	66.601	59.101	63.901	56.601	60.201	61.801	62.701	62.001	62.301	62.801	64.801	61.101	61.901	100.001
NC_022253_Mustela_putorius_papillomavirus_1_isolate_MpPV1	61.001	61.001	61.801	57.401	61.101	62.801	59.601	62.601	62.201	59.001	62.601	62.101	58.901	55.301	57.701	62.401	64.401	61.401	65.701	62.301	61.501	62.601	63.101	58.101	63.501	63.201	61.201	56.601	65.501	55.301	64.701	57.601	63.301	63.001	64.301	58.701	59.901	64.701	63.901	60.501	61.701	64.701	100.001
NC_022373_Felis_catus_papillomavirus_4_isolate_MY3	60.101	60.701	58.101	58.201	59.501	62.501	60.401	61.501	61.301	56.601	60.701	62.201	60.901	58.701	57.401	58.501	61.801	63.501	62.001	60.501	59.301	61.701	61.501	61.101	61.201	60.901	62.301	59.501	66.201	56.301	63.701	62.001	61.601	63.101	60.001	61.201	59.901	61.701	60.601	59.701	60.901	62.101	63.301	100.001
NC_022647__Mesocricetus_auratus_papillomavirus_1_isolate_APV10	60.501	61.301	58.201	59.801	58.501	63.201	62.301	61.301	61.201	58.901	62.101	63.401	60.401	59.901	58.601	58.801	61.001	62.701	63.601	62.201	59.701	61.401	62.501	60.801	61.901	61.001	62.301	58.701	66.601	58.401	64.701	60.001	63.701	66.201	63.101	60.701	59.501	61.601	61.501	59.901	57.701	61.601	65.801	64.401	100.001
NC_023178__Castor_canadensis_papillomavirus_type_1_isolate_CcanPV1	61.601	64.301	61.101	60.001	60.501	64.601	61.701	60.601	60.601	60.201	65.401	61.301	60.901	58.101	58.701	59.901	64.201	66.201	62.401	63.401	62.801	66.201	61.801	59.801	62.501	59.801	63.301	58.001	63.101	57.001	60.701	58.201	61.401	63.401	63.901	60.901	59.001	61.701	65.801	61.901	61.001	63.101	61.401	61.001	60.301	100.001
NC_023496__Saimiri_sciureus_papillomavirus_type_1_isolate_Mac2066	66.301	61.701	57.401	57.801	58.601	62.301	58.501	67.301	65.901	58.801	62.201	60.601	61.001	58.501	58.501	60.301	62.601	62.101	61.901	61.801	60.001	63.201	61.001	59.501	65.201	60.701	67.101	59.901	62.201	58.501	62.401	60.501	60.701	62.601	63.101	67.301	61.401	66.301	62.201	58.201	60.501	62.801	63.001	61.701	63.301	61.401	100.001
NC_023873__Enhydra_lutris_papillomavirus_1_isolate_689813	63.201	63.801	60.401	61.001	62.701	64.901	61.901	61.301	62.401	60.301	65.501	60.901	61.301	58.001	59.701	61.101	61.301	70.201	60.601	62.301	64.301	73.101	60.701	61.101	63.101	59.801	61.201	58.101	65.401	60.501	61.901	59.701	61.001	60.801	63.301	62.301	59.701	62.601	69.001	60.501	60.501	63.401	62.001	62.301	61.301	64.901	61.701	100.001
NC_023882_Equus_asinus_papillomavirus_AA2014_isolate_Asinara	57.701	62.601	60.401	58.701	58.801	63.301	57.401	60.301	58.501	60.901	61.501	60.401	60.301	56.201	59.001	59.201	59.901	61.601	58.601	59.201	60.701	62.801	59.001	58.801	60.001	56.901	60.101	57.301	59.101	59.301	60.001	59.601	58.601	60.101	59.501	58.301	56.401	59.101	60.901	59.801	60.701	61.201	60.101	60.101	58.401	60.301	60.501	62.101	100.001
NC_023894__Pygoscelis_adeliae_papillomavirus_isolate_Crozier_2013	59.101	58.701	57.001	55.301	57.301	58.501	59.301	57.501	57.401	57.801	56.401	58.801	57.401	61.601	60.401	57.701	58.901	58.801	57.801	58.501	58.901	58.801	56.501	57.201	56.001	57.101	56.101	60.201	58.401	63.801	56.301	55.901	57.201	57.701	58.501	59.101	58.301	58.201	62.301	57.501	57.301	58.901	57.501	58.701	56.901	58.301	58.501	59.701	56.601
NC_023895_Rupicapra_rupicapra_papillomavirus_1	59.201	60.801	56.701	59.101	57.801	59.401	59.401	60.201	60.801	58.601	59.001	58.301	60.101	57.201	56.901	59.501	60.901	59.101	56.501	59.601	58.401	59.101	59.801	59.201	62.201	58.201	60.801	57.501	59.301	54.301	60.001	59.101	57.101	58.201	58.301	61.601	56.101	60.001	59.701	59.301	59.401	60.401	60.301	59.901	57.501	58.501	59.401	58.601	58.901
NC_024300__Fulmarus_glacialis_papillomavirus_1	58.601	56.001	55.301	55.401	55.601	58.801	58.001	55.701	57.601	54.601	56.801	56.101	56.401	58.401	57.901	52.601	55.301	55.501	57.701	57.301	57.301	57.601	58.501	57.801	58.101	57.001	57.801	56.901	56.601	57.301	56.801	56.201	58.401	57.801	57.601	55.301	58.001	58.001	58.701	56.501	57.301	56.501	55.001	56.701	56.901	57.401	57.901	57.501	56.301
NC_024893__Apodemus_sylvaticus_papillomavirus_1	60.901	62.601	60.201	60.501	59.401	62.201	61.001	61.201	60.901	57.901	62.901	61.601	58.901	58.101	58.701	58.901	61.501	64.201	63.001	63.201	60.501	62.101	61.101	60.901	64.101	61.601	62.801	58.601	65.601	58.801	62.801	60.001	63.001	63.301	61.301	61.601	60.501	62.601	62.201	59.801	60.101	64.301	66.001	64.301	70.201	62.701	61.501	62.101	59.701
NC_026640__Canine_papillomavirus_16_isolate_Chana	61.501	60.001	60.101	58.601	61.201	62.001	61.701	60.301	62.801	59.201	60.801	63.401	60.901	59.501	57.701	59.001	60.401	62.301	61.701	61.001	60.801	60.701	59.901	58.301	62.101	60.501	61.201	58.601	62.501	58.901	63.901	63.201	61.401	60.601	59.601	62.901	60.101	62.201	60.801	59.601	61.001	62.501	61.201	61.001	62.801	61.501	63.901	61.801	58.701
NC_028492_Rattus_norvegicus_papillomavirus_3_isolate_Rat_60S	61.901	61.801	59.301	58.901	57.001	61.501	72.101	61.001	59.301	58.501	61.401	59.401	62.001	57.901	57.701	58.401	60.001	61.401	59.301	60.901	59.901	62.401	61.101	60.201	61.801	58.501	63.401	57.701	61.901	59.001	61.301	61.201	61.801	60.301	61.701	60.001	60.801	61.101	61.501	59.901	61.201	61.301	59.601	57.701	59.501	64.001	59.301	62.801	60.801
NC_030151__Cervus_papillomavirus_2_isolate_BernieDPV	59.101	59.801	64.501	62.501	62.901	60.001	56.701	58.001	59.701	63.301	60.701	57.301	60.701	57.101	57.901	69.601	58.401	60.801	60.701	59.501	56.901	59.101	58.001	58.301	59.801	58.901	59.501	59.201	58.801	57.501	60.901	58.601	57.301	58.801	57.901	59.001	60.601	61.801	61.601	61.101	59.901	62.601	60.701	59.101	59.101	59.101	60.601	60.601	59.401
NC_030798__Bos_taurus_papillomavirus_18	58.301	57.401	59.201	57.901	56.701	57.401	56.901	57.901	58.401	57.001	59.401	56.401	60.201	58.501	54.201	58.101	59.001	60.001	58.001	56.201	59.201	56.801	57.201	58.301	57.501	57.701	59.101	56.101	58.901	55.801	59.501	56.401	56.801	59.101	57.801	58.201	57.801	58.301	59.401	57.001	58.501	61.201	61.601	57.201	58.501	57.501	57.501	58.401	56.301
NC_030801__Bos_taurus_papillomavirus_21	60.301	62.801	62.601	59.701	59.801	61.601	57.501	61.201	61.301	60.201	62.101	62.701	58.801	56.501	58.901	61.101	62.001	61.501	63.201	62.301	60.501	60.201	60.001	58.101	60.301	59.801	59.401	55.701	62.801	56.601	60.701	56.201	60.301	62.801	63.601	59.201	60.601	61.001	62.201	59.601	60.701	63.101	63.601	62.001	61.701	61.601	61.201	62.101	58.401
NC_030839__Sparus_aurata_papillomavirus_1	58.001	55.301	57.701	60.101	57.901	58.601	58.801	60.301	56.901	55.801	56.901	60.001	58.801	57.401	54.401	58.301	59.701	58.801	58.101	58.601	58.301	57.201	56.501	58.201	56.801	58.001	55.401	58.901	57.201	55.801	58.801	54.701	56.201	57.601	56.101	58.701	58.601	58.101	58.301	56.101	58.901	58.501	58.301	56.501	58.501	59.101	58.401	56.401	57.801
NC_031756__Equus_caballus_papillomavirus_8_strain_NCSU	61.501	59.901	58.701	59.501	59.801	61.001	61.801	59.501	59.201	58.801	60.201	59.101	61.801	58.201	56.601	58.401	61.201	63.601	60.901	59.501	60.701	60.401	59.701	59.601	61.501	59.801	61.301	57.101	60.501	57.801	58.301	61.601	59.801	61.001	59.701	57.501	58.101	61.001	61.701	60.701	60.801	59.101	60.101	60.501	59.801	59.501	61.001	60.701	59.901
NC_033745__Eidolon_helvum_papillomavirus_3	60.601	59.901	59.201	59.001	59.201	61.301	60.901	61.501	59.801	59.901	59.001	58.701	58.201	59.101	57.201	58.601	61.101	62.001	60.901	59.601	62.001	60.601	61.501	65.801	59.101	59.901	61.401	59.301	61.901	59.401	60.401	59.101	58.901	59.601	60.401	59.901	60.101	61.401	62.401	60.501	60.001	59.901	59.301	60.301	65.401	59.401	60.401	60.001	57.601
NC_033781__Human_papillomavirus_type_156_isolate_GC01	58.001	60.801	58.501	59.601	57.601	62.101	57.001	57.301	57.501	59.901	60.001	61.601	56.101	58.201	56.301	58.501	62.601	62.301	63.101	58.101	60.501	60.201	60.101	59.501	57.401	60.801	56.901	58.301	63.001	56.001	60.101	54.401	60.901	62.101	61.001	57.301	61.501	62.201	63.601	56.301	57.301	63.201	63.901	59.801	63.101	61.301	59.501	60.801	56.501
NC_035193__Ailuropoda_melanoleuca_papillomavirus_4_strain_gpam004	60.201	61.201	60.801	61.501	60.301	64.101	59.501	59.501	59.301	59.901	62.901	60.001	58.601	57.901	58.701	61.701	61.601	68.901	64.701	62.701	62.201	68.701	60.401	59.501	61.601	60.301	59.601	56.201	64.001	57.501	60.301	55.401	60.001	62.801	65.501	58.201	61.501	63.201	69.801	59.601	58.401	63.201	64.301	60.301	61.101	66.301	61.301	69.201	60.501
NC_035201__Ailuropoda_melanoleuca_papillomavirus_1_strain_gpam001	65.501	62.301	60.401	60.101	61.701	64.301	60.401	66.301	64.201	60.201	64.301	63.001	62.101	57.101	59.101	60.001	62.901	62.501	64.701	62.501	60.401	63.401	61.101	59.501	69.601	60.001	65.701	59.801	64.201	58.101	63.001	58.201	60.401	62.301	62.301	63.501	61.601	67.201	64.801	60.401	61.201	64.601	63.601	63.001	63.201	62.501	68.301	62.101	60.201
NC_038516_Ovine_papillomavirus_type_3_isolate_Sar1	58.801	58.501	58.001	57.901	57.401	60.301	60.901	59.801	59.801	58.901	61.001	58.201	60.101	56.401	56.701	57.301	61.501	60.501	57.401	57.401	59.001	58.501	60.501	61.701	59.301	59.901	59.401	56.501	60.401	55.501	58.601	57.901	56.901	60.501	58.201	60.301	58.501	62.001	59.701	59.601	60.301	59.801	59.601	59.201	57.901	58.501	58.501	58.301	57.801
NC_038517__Eptesicus_serotinus_papillomavirus_type_2	60.901	61.201	61.901	59.901	60.101	63.101	60.501	61.301	62.801	60.601	61.201	62.601	61.201	58.701	60.201	61.001	63.401	62.401	63.001	61.801	59.801	63.501	60.401	60.801	62.301	61.501	63.201	59.701	65.401	61.701	62.601	61.601	62.901	62.901	61.701	62.101	60.401	59.501	62.601	62.201	59.801	63.201	62.101	63.101	64.001	61.501	62.601	64.501	58.201
NC_038518__Eptesicus_serotinus_papillomavirus_type_1	61.101	62.801	59.601	61.201	60.301	61.801	62.701	60.201	59.801	58.401	63.001	60.501	61.101	57.301	57.401	59.601	62.401	63.501	60.901	60.801	63.301	65.201	60.901	58.901	62.701	58.301	61.801	58.801	62.501	57.401	61.101	57.601	61.401	61.301	61.301	58.501	60.301	59.301	64.001	59.701	60.701	62.301	63.701	62.401	61.101	63.601	62.401	64.901	60.301
NC_038519__Miniopterus_schreibersii_papillomavirus_1_strain_TT20F	60.801	62.701	60.001	58.101	59.101	65.901	61.101	59.601	58.301	58.801	64.801	60.101	61.801	57.201	58.901	60.301	60.001	64.601	60.301	61.501	62.301	63.301	60.901	60.501	62.901	59.601	59.901	58.801	63.201	56.401	61.801	57.801	59.601	61.001	60.001	58.401	59.901	61.201	63.801	59.801	60.301	61.201	61.601	58.401	57.701	63.201	60.701	64.801	60.601
NC_038520__Feline_papillomavirus_type_2_isolate_Main_Coon_2007	62.901	62.901	59.101	60.101	57.401	62.401	61.001	61.601	62.101	57.601	61.801	62.001	61.201	58.601	60.601	59.601	61.601	61.801	62.601	61.001	60.901	62.401	60.901	58.801	62.601	59.501	65.601	56.501	62.901	59.201	61.801	62.901	60.501	63.801	62.701	62.801	60.301	62.401	61.801	61.001	61.601	62.901	61.101	60.701	62.401	64.001	62.201	62.301	60.301
NC_038521_Eidolon_helvum_papillomavirus_type_1	59.601	64.301	59.601	58.901	60.501	63.201	61.001	59.801	62.101	57.401	62.701	58.101	60.001	55.701	58.301	59.101	62.301	64.301	61.501	60.001	66.301	62.901	59.901	58.801	62.101	61.201	61.501	58.001	61.401	56.201	60.101	59.301	61.001	61.601	63.501	58.501	58.601	61.901	65.201	57.901	59.901	61.301	62.101	60.701	60.101	62.601	60.401	62.801	61.901
NC_038525__Human_papillomavirus_type_204_isolate_A342	60.601	63.601	62.101	60.801	59.401	66.801	61.501	59.701	60.001	60.901	66.701	59.901	60.001	57.201	58.601	61.701	62.201	66.701	63.801	62.701	64.001	64.701	59.901	59.201	61.801	62.701	60.501	58.601	63.901	55.801	61.401	58.401	59.301	62.501	63.501	58.701	60.301	62.801	66.901	60.801	60.401	65.301	63.701	60.801	60.101	66.801	62.601	66.101	60.201
NC_038527__Rhinolophus_ferrumequinum_papillomavirus_type_1	62.901	64.301	59.401	61.401	60.001	63.401	59.801	60.101	60.901	58.901	64.901	60.101	61.001	59.201	57.901	59.601	61.401	64.901	61.301	61.201	62.701	68.501	58.501	59.301	62.201	59.501	63.201	59.101	63.501	56.801	62.601	57.901	62.301	60.401	61.401	60.401	61.301	61.501	66.501	60.301	58.901	62.101	61.301	59.701	61.401	64.801	61.801	66.701	62.501
NC_038531_Vulpes_vulpes_papillomavirus_1_isolate_ILAT_93957	57.401	61.001	60.901	59.101	59.101	60.401	57.801	60.001	60.501	59.501	60.801	62.701	57.501	58.001	58.401	58.801	61.901	58.801	61.001	60.501	57.501	60.901	59.701	58.401	58.801	61.501	59.701	56.001	62.101	58.701	60.201	57.101	59.801	60.401	58.901	59.501	61.301	60.201	60.401	58.501	59.701	61.801	63.101	60.401	63.101	61.001	61.501	63.001	56.201
NC_039036__Giraffa_camelopardalis_papillomavirus_1_isolate_GC2011	60.501	59.201	65.601	66.501	65.201	58.001	58.701	58.801	60.201	65.101	61.701	59.001	59.501	56.701	58.101	63.501	59.301	60.401	58.201	58.601	58.001	59.701	58.001	58.601	60.401	57.501	58.701	58.501	59.601	58.701	60.001	58.201	60.001	60.201	59.201	58.701	59.201	59.401	59.401	62.101	60.101	58.401	59.601	58.201	60.901	60.201	60.001	59.101	58.601
NC_039037__Pudu_puda_papillomavirus_type_1	61.601	61.601	61.801	59.401	58.601	61.701	60.901	61.601	61.801	59.001	64.301	61.201	59.601	55.501	58.401	60.301	62.401	64.601	64.601	59.901	62.001	64.101	61.501	61.101	61.101	60.001	62.801	56.501	63.601	58.701	62.801	59.501	61.001	60.601	63.101	60.801	61.901	64.301	64.901	58.601	61.101	63.601	61.901	62.401	61.601	60.901	62.201	62.901	60.401
NC_039038__Talpa_europaea_papillomavirus_isolate_Bruges_2009_22	60.801	64.201	60.301	59.201	59.701	65.501	61.201	60.001	60.901	60.301	68.001	61.701	60.001	57.001	61.401	62.701	63.001	67.501	62.601	64.001	63.601	67.001	61.101	59.201	60.701	60.601	60.301	59.501	65.601	57.701	62.601	57.501	61.301	60.901	64.801	59.201	59.301	64.401	69.201	60.901	58.301	65.601	64.201	60.501	61.401	64.901	62.601	69.601	63.401
NC_039039__Peromyscus_papillomavirus_type_1_strain_M14_PmPV1	62.601	62.101	59.401	59.101	60.901	62.501	68.001	61.201	62.001	60.001	63.901	61.401	61.501	58.601	58.301	59.101	60.901	62.201	60.701	63.001	59.701	63.601	61.401	59.901	62.801	58.801	65.901	57.601	62.301	58.301	62.801	60.401	61.301	63.001	62.001	61.701	60.601	62.701	62.601	60.601	61.501	63.601	61.401	60.801	62.901	62.101	62.301	61.601	61.001
NC_039040__Myotis_ricketti_papillomavirus_1	64.901	60.501	61.101	58.801	60.001	62.901	58.501	63.801	64.401	58.501	62.901	61.701	62.301	58.501	59.001	59.301	63.501	63.201	64.901	62.101	61.201	62.001	62.001	58.201	66.001	61.901	65.901	58.601	65.101	58.001	62.001	60.401	60.901	61.201	64.501	64.801	62.301	66.801	63.601	61.801	58.801	63.701	62.901	61.401	62.101	64.501	66.601	61.201	57.901
NC_039041__Rusa_timorensis_papillomavirus_type_1_isolate_IZW_39_08	62.501	62.101	64.001	62.001	61.201	63.101	63.401	62.501	64.101	62.201	63.701	64.201	60.001	59.501	57.201	60.701	62.801	63.001	64.801	61.501	60.801	63.501	65.301	61.901	62.001	62.201	63.101	59.001	64.801	57.401	66.601	59.201	63.201	66.701	61.801	62.401	63.701	66.501	63.301	58.401	61.201	67.601	66.101	61.701	62.101	64.101	62.701	63.701	59.101
NC_039042__Cervus_elaphus_papillomavirus_type_2	61.601	60.601	59.501	59.301	59.201	63.301	58.801	60.101	61.301	60.301	60.101	61.901	59.001	58.801	58.901	60.401	70.401	63.401	63.701	60.701	60.501	61.501	63.001	60.501	60.001	62.401	61.801	58.301	64.201	58.601	62.601	58.101	62.901	63.201	63.401	60.301	62.801	63.601	63.101	61.301	60.101	70.301	65.301	60.801	63.801	62.901	61.201	61.001	60.901
NC_040548__Serinus_canaria_papillomavirus_1_strain_York1	59.301	59.301	60.201	58.101	57.601	61.301	58.801	58.201	59.001	57.701	60.501	58.601	57.901	61.401	68.101	57.501	58.001	59.901	57.801	57.501	58.201	60.201	58.401	58.801	59.301	58.301	60.401	60.601	60.301	60.201	61.301	56.901	58.001	59.001	59.101	57.601	59.001	58.001	59.401	59.201	59.401	58.401	57.001	57.801	58.901	58.501	60.701	58.901	59.401
NC_040579__Canine_papillomavirus_22_strain_Mas_P6	60.401	59.201	60.201	59.601	59.201	60.601	58.901	60.201	58.601	60.301	61.001	62.801	59.601	56.601	60.201	59.701	60.801	61.801	61.301	58.401	60.501	61.501	62.801	59.001	60.901	59.101	59.901	56.801	63.901	58.801	63.801	57.401	60.601	62.201	61.501	58.801	59.901	61.501	61.201	60.101	61.101	62.701	66.501	64.501	62.901	62.401	61.501	62.001	57.901
NC_040583__Boa_constrictor_papillomavirus_1_isolate_CH_2018_UZH	59.301	60.801	59.101	59.201	58.901	61.701	59.901	60.501	62.201	57.001	62.801	59.501	56.801	57.301	61.301	58.701	61.501	63.601	63.601	60.701	61.701	62.501	59.901	59.101	59.101	59.701	59.601	58.001	65.101	59.001	61.201	59.101	60.401	61.401	68.901	60.001	58.601	61.001	63.601	59.401	58.401	62.101	62.401	61.901	62.301	62.801	60.901	61.201	58.301
NC_040727__Macaca_mulatta_papillomavirus_6	65.101	61.801	59.401	59.901	59.801	60.801	61.201	70.301	68.301	59.301	60.901	62.301	61.301	58.901	59.901	58.301	60.201	61.901	59.801	61.901	59.501	62.701	61.301	60.601	62.901	59.601	67.401	59.801	61.501	58.801	61.201	63.301	60.101	62.401	60.901	70.901	60.801	65.701	61.001	61.201	61.701	60.001	60.101	61.601	61.101	61.301	66.901	61.501	60.301
NC_040728__Macaca_mulatta_papillomavirus_7	60.301	60.601	60.301	58.301	59.701	61.101	58.801	59.401	60.001	58.501	61.201	60.401	58.401	58.901	57.201	59.801	60.001	61.701	64.301	61.601	60.501	60.201	60.401	60.601	60.501	60.201	59.401	58.501	64.401	58.801	61.801	54.101	61.101	62.201	62.401	61.001	62.201	60.901	63.401	58.201	57.101	63.901	65.401	61.101	63.601	60.101	62.801	63.301	59.101
	wPV	NC_001354_Human_papillomavirus_type_41	NC_001522__Bovine_papillomavirus__1	NC_001523__Deer_papillomavirus	NC_001524__Alces_alces_papillomavirus_1	NC_001541__Cottontail_rabbit_papillomavirus	NC_001605__Mastomys_natalensis_papillomavirus	NC_001678__Rhesus_monkey_papillomavirus	NC_001694__Human_papillomavirus__61	NC_001789__Ovine_papillomavirus__1	NC_002232_Oryctolagus_cuniculus_papillomavirus_1	NC_003348_Phocoena_spinipinnis_papillomavirus	NC_003748__Equus_caballus_papillomavirus_type_1	NC_003973__Psittacus_erithacus_timneh_papillomavirus	NC_004068__Fringilla_coelebs_papillomavirus	NC_004195__Bovine_papillomavirus_type_5	NC_004197__Bovine_papillomavirus_3	NC_004765__Felis_domesticus_papillomavirus_type_1	NC_005134_Human_papillomavirus_type_96	NC_006563__Trichechus_manatus_latirostris_papillomavirus_1	NC_006951__Erethizon_dorsatum_papillomavirus_type_1	NC_007150__Procyon_lotor_papillomavirus_1	NC_008032__Capra_hircus_papillomavirus_type_1	NC_008298__Rousettus_aegyptiacus_papillomavirus_type_1	NC_010739__Ursus_maritimus_papillomavirus_1	NC_011109__Tursiops_truncatus_papillomavirus_type_1	NC_011280__Sus_scrofa_papillomavirus_type_1	NC_011530__Caretta_caretta_papillomavirus_1	NC_011765__European_hedgehog_papillomavirus	NC_013117__Francolinus_leucoscepus_papillomavirus_1	NC_014143__Bettongia_penicillata_papillomavirus	NC_015325__Zalophus_californianus_papillomavirus_1	NC_015691__Macaca_fascicularis_papillomavirus_type_2	NC_015692__Colobus_guereza_papillomavirus_type_2	NC_016013__Morelia_spilota_papillomavirus_1_isolate_Zurich_2009	NC_017716__Papio_hamadryas_papillomavirus_type_1	NC_018075__Phocoena_phocoena_papillomavirus_2	NC_018076__Phocoena_phocoena_papillomavirus_4	NC_018575__Crocuta_crocuta_papillomavirus_1	NC_020085__Equus_ferus_caballus_papillomavirus_type_4	NC_020501_Equus_ferus_caballus_papillomavirus_type_7	NC_021930__Rangifer_tarandus_papillomavirus_2_isolate_RtPV2	NC_022253_Mustela_putorius_papillomavirus_1_isolate_MpPV1	NC_022373_Felis_catus_papillomavirus_4_isolate_MY3	NC_022647__Mesocricetus_auratus_papillomavirus_1_isolate_APV10	NC_023178__Castor_canadensis_papillomavirus_type_1_isolate_CcanPV1	NC_023496__Saimiri_sciureus_papillomavirus_type_1_isolate_Mac2066	NC_023873__Enhydra_lutris_papillomavirus_1_isolate_689813	NC_023882_Equus_asinus_papillomavirus_AA2014_isolate_Asinara
[truncated: 36 more columns]
